# Supplementary material for: Graphene Coatings for Durable and Robust Resistance to Caustic Corrosion of Nickel
Source: Nanomaterials (Basel). 2026 Feb 18;16(4):265. doi: 10.3390/nano16040265 (PMC12943579; doi:10.3390/nano16040265)
Supplement: Supplementary file 1 [file nanomaterials-16-00265-s001.zip]

Archive with 1 entries (1 files):
- nanomaterials-4089643-supplementary.pdf
